# Supplementary material for: Zinc finger protein 800 (ZNF800) promotes proliferation and migration of lower-grade glioma and is associated with immune infiltration
Source: PLoS One. 2025 Jul 11;20(7):e0324426. doi: 10.1371/journal.pone.0324426 (PMC12250612; doi:10.1371/journal.pone.0324426)
Supplement: S1 File — The data information comes from figshare (https://figshare.com/articles/dataset/800_/28606970). (ZIP) [file pone.0324426.s004.zip]

Archive with 38 entries (32 files):
- Western Blot raw data/
- Western Blot raw data/ZNF800 Knock Down/
- Western Blot raw data/ZNF800 Knock Down/The first experiment/
- Western Blot raw data/ZNF800 Knock Down/The first experiment/800-1.scn
- Western Blot raw data/ZNF800 Knock Down/The first experiment/800-2.scn
- Western Blot raw data/ZNF800 Knock Down/The first experiment/800.scn
- Western Blot raw data/ZNF800 Knock Down/The first experiment/800.tif
- Western Blot raw data/ZNF800 Knock Down/The first experiment/gap-1.scn
- Western Blot raw data/ZNF800 Knock Down/The first experiment/gap-2.scn
- Western Blot raw data/ZNF800 Knock Down/The first experiment/gap.scn
- Western Blot raw data/ZNF800 Knock Down/The first experiment/gap.tif
- Western Blot raw data/ZNF800 Knock Down/The second experiment/
- Western Blot raw data/ZNF800 Knock Down/The second experiment/800-1.scn
- Western Blot raw data/ZNF800 Knock Down/The second experiment/800-1.tif
- Western Blot raw data/ZNF800 Knock Down/The second experiment/800-2.scn
- Western Blot raw data/ZNF800 Knock Down/The second experiment/800.scn
- Western Blot raw data/ZNF800 Knock Down/The second experiment/gap-1.scn
- Western Blot raw data/ZNF800 Knock Down/The second experiment/gap-1.tif
- Western Blot raw data/ZNF800 Knock Down/The second experiment/gap-2.scn
- Western Blot raw data/ZNF800 Knock Down/The second experiment/gap.scn
- Western Blot raw data/ZNF800 Knock Down/The third experiment/
- Western Blot raw data/ZNF800 Knock Down/The third experiment/800-1.scn
- Western Blot raw data/ZNF800 Knock Down/The third experiment/800-1.tif
- Western Blot raw data/ZNF800 Knock Down/The third experiment/800-2.scn
- Western Blot raw data/ZNF800 Knock Down/The third experiment/800.scn
- Western Blot raw data/ZNF800 Knock Down/The third experiment/gap-1.scn
- Western Blot raw data/ZNF800 Knock Down/The third experiment/gap-1.tif
- Western Blot raw data/ZNF800 Knock Down/The third experiment/gap-2.scn
- Western Blot raw data/ZNF800 Knock Down/The third experiment/gap.scn
- Western Blot raw data/ZNF800 is expressed in organizations/
- Western Blot raw data/ZNF800 is expressed in organizations/800-1.scn
- Western Blot raw data/ZNF800 is expressed in organizations/800-1.tif
- Western Blot raw data/ZNF800 is expressed in organizations/800-2.scn
- Western Blot raw data/ZNF800 is expressed in organizations/800.scn
- Western Blot raw data/ZNF800 is expressed in organizations/gap-1.scn
- Western Blot raw data/ZNF800 is expressed in organizations/gap-1.tif
- Western Blot raw data/ZNF800 is expressed in organizations/gap-2.scn
- Western Blot raw data/ZNF800 is expressed in organizations/gap.scn
